# Supplementary material for: Neck pain burden in China and G20 countries: an analysis of 1990–2021 with a 30-year forecast for China
Source: Front Public Health. 2025 Jul 24;13:1541353. doi: 10.3389/fpubh.2025.1541353 (PMC12330811; doi:10.3389/fpubh.2025.1541353)
Supplement: Supplementary file 1 [file Table_1.xlsx]

## Sheet: Table 1
All-age Cases, Age-standardized Rates, and Average Annual Percent Change (AAPC) of Incidence, Prevalence, and DALYs for NP in 1990 and 2021: A Comparative Analysis Across G20 and China
Location	Measure	1990		2021		1990-2021 APPC
		All-ages cases	Age-standardized rate per 100000	All-ages cases	Age-standardized rate per 100000
		n (95% UI)	n (95% UI)	n (95% UI)	n (95% UI)	n (95% UI)
G20	Incidence	17987540 (14161240,22167421)	507.46 (400.1,622.73)	28711727 (22507743,35544932)	507.19 (398.38,617.72)	0.004 (-0.0575 - 0.0654)
	Prevalence	83245746 (64671470,102376153)	2397.31 (1882.44,2938.47)	137669360 (109047105,169316233)	2362.64 (1856.22,2892.6)	-0.0409(-0.1047 - 0.0229)
	DALYs	8311923 (5540542,11852981)	238.33 (160.06,338.55)	13611347 (9077692,19074179)	234.58 (156.78,334.4)	-0.0411(-0.1188 - 0.0365)
China	Incidence	6192332 (4778922,7748853)	558.53 (441.06,693.01)	10292099 (8062751,13039595)	567.23 (448.5,699.8)	0.0505 (0.0472 - 0.0539)
	Prevalence	26530055 (20347966,32917309)	2479.42 (1942.66,3042.93)	48377404 (37665091,60063296)	2549.87 (2007.89,3141.64)	0.0903(0.0874 - 0.0933)
	DALYs	2675172 (1740002,3911199)	248 (163.93,353.44)	4807593 (3155340,6903310)	254.77 (166.89,357.93)	0.0882(0.0762 - 0.1002)

## Sheet: Prevalence_table
Column1	Number_1990_Male	Number_1990_Female	Number_1990_Both	Number_2021_Male	Number_2021_Female	Number_2021_Both	Rate_1990_Male	Rate_1990_Female	Rate_1990_Both	Rate_2021_Male	Rate_2021_Female	Rate_2021_Both
China	11644289 (8887146,14697208)	14885766 (11515444,18433544)	26530055 (20347966,32917309)	20100389 (15686712,25117319)	28277014 (21872003,35243386)	48377404 (37665091,60063296)	2123.91 (1673.28,2638.36)	2855.52 (2245.42,3512.27)	2479.42 (1942.66,3042.93)	2148.84 (1700.57,2623.78)	2957.42 (2302.4,3672.13)	2549.87 (2007.89,3141.64)
G20	35341377 (27324028,43918588)	47904370 (37392560,59320360)	83245746 (64671470,102376153)	57342841 (44974686,70129115)	80326519 (63615669,99086498)	137669360 (109047105,169316233)	2052.92 (1617.22,2523.79)	2737.95 (2146.17,3387.12)	2397.31 (1882.44,2938.47)	2000.83 (1570.97,2441.96)	2722.39 (2138.52,3354.83)	2362.64 (1856.22,2892.6)

## Sheet: Incidence_table
Column1	Number_1990_Male	Number_1990_Female	Number_1990_Both	Number_2021_Male	Number_2021_Female	Number_2021_Both	Rate_1990_Male	Rate_1990_Female	Rate_1990_Both	Rate_2021_Male	Rate_2021_Female	Rate_2021_Both
China	2786587 (2139157,3487342)	3405745 (2615619,4251514)	6192332 (4778922,7748853)	4481219 (3481378,5687594)	5810880 (4580452,7341714)	10292099 (8062751,13039595)	491.91 (385.24,609.5)	630.29 (494.87,782.65)	558.53 (441.06,693.01)	495.84 (388.22,612.99)	641.37 (513.62,789.56)	567.23 (448.5,699.8)
G20	7930891 (6181007,9848770)	10056650 (7920052,12384049)	17987540 (14161240,22167421)	12491612 (9719081,15479781)	16220115 (12841208,20079534)	28711727 (22507743,35544932)	450.38 (353.8,552.56)	565.31 (444.11,695.18)	507.46 (400.1,622.73)	445.3 (347.86,544.69)	569.94 (448.67,694.52)	507.19 (398.38,617.72)

## Sheet: DALYs_(Disability-Adjusted_Life
Column1	Number_1990_Male	Number_1990_Female	Number_1990_Both	Number_2021_Male	Number_2021_Female	Number_2021_Both	Rate_1990_Male	Rate_1990_Female	Rate_1990_Both	Rate_2021_Male	Rate_2021_Female	Rate_2021_Both
China	1184796 (774026,1719943)	1490376 (977311,2174461)	2675172 (1740002,3911199)	2013691 (1329396,2863369)	2793903 (1844449,3931334)	4807593 (3155340,6903310)	214.03 (142.11,307.82)	284.09 (188.02,405.92)	248 (163.93,353.44)	216.09 (144.9,307.55)	294.19 (193.52,414.36)	254.77 (166.89,357.93)
G20	3562545 (2364604,5094921)	4749379 (3176888,6778448)	8311923 (5540542,11852981)	5726005 (3818561,8067565)	7885342 (5241815,11090468)	13611347 (9077692,19074179)	205.52 (137,290.32)	270.87 (181.29,386.25)	238.33 (160.06,338.55)	200.26 (134.15,285.33)	268.78 (178.78,382.29)	234.58 (156.78,334.4)

## Sheet: ARIMA
female	Year	Value	Type		male	Year	Value	Type
1	1990	491.91193825369	Actual		1	1990	491.91193825369	Actual
2	1991	491.91170879748	Actual		2	1991	491.91170879748	Actual
3	1992	491.91082090252	Actual		3	1992	491.91082090252	Actual
4	1993	491.90958422473	Actual		4	1993	491.90958422473	Actual
5	1994	491.90756194811	Actual		5	1994	491.90756194811	Actual
6	1995	491.90436281514	Actual		6	1995	491.90436281514	Actual
7	1996	490.98078481528	Actual		7	1996	490.98078481528	Actual
8	1997	488.78106230509	Actual		8	1997	488.78106230509	Actual
9	1998	486.15622714721	Actual		9	1998	486.15622714721	Actual
10	1999	483.95671143666	Actual		10	1999	483.95671143666	Actual
11	2000	483.03349958956	Actual		11	2000	483.03349958956	Actual
12	2001	483.03254247777	Actual		12	2001	483.03254247777	Actual
13	2002	483.03215406158	Actual		13	2002	483.03215406158	Actual
14	2003	483.03216341876	Actual		14	2003	483.03216341876	Actual
15	2004	483.0320877901	Actual		15	2004	483.0320877901	Actual
16	2005	483.03168151802	Actual		16	2005	483.03168151802	Actual
17	2006	484.36242074501	Actual		17	2006	484.36242074501	Actual
18	2007	487.53512042809	Actual		18	2007	487.53512042809	Actual
19	2008	491.32229944124	Actual		19	2008	491.32229944124	Actual
20	2009	494.49586325936	Actual		20	2009	494.49586325936	Actual
21	2010	495.82789653967	Actual		21	2010	495.82789653967	Actual
22	2011	495.83082190496	Actual		22	2011	495.83082190496	Actual
23	2012	495.83352227967	Actual		23	2012	495.83352227967	Actual
24	2013	495.83598575186	Actual		24	2013	495.83598575186	Actual
25	2014	495.83777093479	Actual		25	2014	495.83777093479	Actual
26	2015	495.8380834117	Actual		26	2015	495.8380834117	Actual
27	2016	495.83956531623	Actual		27	2016	495.83956531623	Actual
28	2017	495.84068853498	Actual		28	2017	495.84068853498	Actual
29	2018	495.84160178689	Actual		29	2018	495.84160178689	Actual
30	2019	495.84210739475	Actual		30	2019	495.84210739475	Actual
31	2020	495.84213443113	Actual		31	2020	495.84213443113	Actual
32	2021	495.84245207678	Actual		32	2021	495.84245207678	Actual
33	2022	495.843244516924	Forecast		33	2022	495.843244516924	Forecast
34	2023	495.844246311438	Forecast		34	2023	495.844246311438	Forecast
35	2024	495.845084806281	Forecast		35	2024	495.845084806281	Forecast
36	2025	495.845555179149	Forecast		36	2025	495.845555179149	Forecast
37	2026	495.845692971258	Forecast		37	2026	495.845692971258	Forecast
38	2027	495.845676485887	Forecast		38	2027	495.845676485887	Forecast
39	2028	495.845678921293	Forecast		39	2028	495.845678921293	Forecast
40	2029	495.84577559422	Forecast		40	2029	495.84577559422	Forecast
41	2030	495.845940813645	Forecast		41	2030	495.845940813645	Forecast
42	2031	495.846103826981	Forecast		42	2031	495.846103826981	Forecast
43	2032	495.846209805608	Forecast		43	2032	495.846209805608	Forecast
44	2033	495.846248559643	Forecast		44	2033	495.846248559643	Forecast
45	2034	495.846246122267	Forecast		45	2034	495.846246122267	Forecast
46	2035	495.846237799399	Forecast		46	2035	495.846237799399	Forecast
47	2036	495.846245305364	Forecast		47	2036	495.846245305364	Forecast
48	2037	495.846269937149	Forecast		48	2037	495.846269937149	Forecast
49	2038	495.846299980641	Forecast		49	2038	495.846299980641	Forecast
50	2039	495.846322865982	Forecast		50	2039	495.846322865982	Forecast
51	2040	495.846333263924	Forecast		51	2040	495.846333263924	Forecast
52	2041	495.846333896785	Forecast		52	2041	495.846333896785	Forecast
53	2042	495.846331270321	Forecast		53	2042	495.846331270321	Forecast
54	2043	495.846330693138	Forecast		54	2043	495.846330693138	Forecast
55	2044	495.846333769288	Forecast		55	2044	495.846333769288	Forecast
56	2045	495.846338937525	Forecast		56	2045	495.846338937525	Forecast
57	2046	495.846343637373	Forecast		57	2046	495.846343637373	Forecast
58	2047	495.846346247384	Forecast		58	2047	495.846346247384	Forecast
59	2048	495.846346749919	Forecast		59	2048	495.846346749919	Forecast
60	2049	495.846346202235	Forecast		60	2049	495.846346202235	Forecast
61	2050	495.846345761851	Forecast		61	2050	495.846345761851	Forecast
62	2051	495.846346001145	Forecast		62	2051	495.846346001145	Forecast
